# Supplementary material for: In Silico Forensic Toxicology: Is It Feasible?
Source: Toxics. 2025 Sep 17;13(9):790. doi: 10.3390/toxics13090790 (PMC12474045; doi:10.3390/toxics13090790)
Supplement: Supplementary file 1 [file toxics-13-00790-s001.zip]

Archive with 2 entries (2 files):
- Table S2.pdf
- Datasheet S1.xlsx
