# Supplementary material for: In Silico Forensic Toxicology: Is It Feasible?
Source: Toxics. 2025 Sep 17;13(9):790. doi: 10.3390/toxics13090790 (PMC12474045; doi:10.3390/toxics13090790)
Supplement: Supplementary file 1 [file toxics-13-00790-s001.zip › Datasheet S1.xlsx]

## Sheet: List1
Toxicology Method	Cost Type	Estimated Cost (USD) - min	Estimated Cost (USD) - max
Traditional	Basic Screening (Immunoassay)	250	1000
Traditional	Advanced Testing (GC/MS, LC/MS/MS)	1000	5000
Traditional	Comprehensive Drug Panel	2500	7000
In Silico	Software Licensing	500	20000
In Silico	Single Compound Analysis	100	500
In Silico	Batch Processing (Multiple Compounds)	1000	5000

## Sheet: Breakeven data
Traditional forensic toxicology						In Siliico forensic toxiclogy							Traditional forensic toxicology						In Siliico forensic toxiclogy
Number of Analyses (N)	Total Revenue (TR = $200 × N)	Total Cost (TC = $100,000 + $80 × N)	Net Profit/Loss (TR - TC)			Number of Analyses (N)	Total Revenue (TR = €100 × N)	Total Cost (TC = €50,000 + €20 × N)	Net Profit (TR - TC)
500	$100,000	$140,000	-$40,000			400	40000	€50,000 + €8,000 = €58,000	-18000
750	$150,000	$160,000	-$10,000			500	50000	€50,000 + €10,000 = €60,000	-10000
834	$166,800	$166,720	+$80			625	62500	€50,000 + €12,500 = €62,500	€0 (Break-even)
1000	$200,000	$180,000	+$20,000			750	75000	€50,000 + €15,000 = €65,000	10000
1250	$250,000	$200,000	+$50,000			900	90000	€50,000 + €18,000 = €68,000	22000
1500	$300,000	$220,000	+$80,000

## Sheet: Bland-Altman
Case	Traditional Cost (€)	In Silico Cost (€)	Mean Cost (€)	Difference (€)		Bias	-36447.5
1	40000	800	20400	-39200		Standard Deviation (SD)	7229.7
2	35000	700	17850	-34300
3	45000	1000	23000	-44000
4	30000	500	15250	-29500		Upper limit	-22277.3
5	25000	600	12800	-24400		Lower Limi	-50617.7
6	42000	900	21450	-41100
7	38000	800	19400	-37200
8	32000	700	16350	-31300
9	29000	650	14825	-28350
10	47000	950	23975	-46050
11	41000	850	20925	-40150
12	36000	750	18375	-35250
13	44000	950	22475	-43050
14	31000	600	15800	-30400
15	27000	700	13850	-26300
16	48000	1100	24550	-46900
17	43000	850	21925	-42150
18	33000	800	16900	-32200
19	29000	650	14825	-28350
20	50000	1200	25600	-48800

## Sheet: Ratio of In Silico to Tradition
Lab	Traditional_Contributor_Margin (kUSD)	InSilico_Contributor_Margin (kUSD)	[b]/[c]	[c]/b]	Column1			Column1
Lab1	250	230	1.08696	0.92
Lab2	320	340	0.941176	1.0625	Mean	1.00935		Mean	0.995532
Lab3	410	380	1.07895	0.926829	Standard Error	0.0162385		Standard Error	0.0157238
Lab4	290	300	0.966667	1.03448	Median	0.994961		Median	1.00588
Lab5	500	520	0.961538	1.04	Mode	0.941176		Mode	1.0625
Lab6	380	350	1.08571	0.921053	Standard Deviation	0.0726208		Standard Deviation	0.0703188
Lab7	450	470	0.957447	1.04444	Sample Variance	0.00527377		Sample Variance	0.00494473
Lab8	310	270	1.14815	0.870968	Kurtosis	-1.3199		Kurtosis	-1.4931
Lab9	200	180	1.11111	0.9	Skewness	0.351745		Skewness	-0.225612
Lab10	360	390	0.923077	1.08333	Range	0.227096		Range	0.214747
Lab11	420	410	1.02439	0.97619	Minimum	0.921053		Minimum	0.870968
Lab12	260	240	1.08333	0.923077	Maximum	1.14815		Maximum	1.08571
Lab13	480	510	0.941176	1.0625	Sum	20.1871		Sum	19.9106
Lab14	530	500	1.06	0.943396	Count	20		Count	20
Lab15	350	380	0.921053	1.08571	Confidence Level(95.0%)	0.0339876		Confidence Level(95.0%)	0.0329102
Lab16	270	260	1.03846	0.962963
Lab17	390	420	0.928571	1.07692
Lab18	440	430	1.02326	0.977273
Lab19	310	330	0.939394	1.06452
Lab20	290	300	0.966667	1.03448

## Sheet: NEW Bland-Altnan
Lab	Traditional_Contributor_Margin (kUSD)	InSilico_Contributor_Margin (kUSD)	Mean (kUSD)	Difference (kUSD)
Lab1	250	230	240	-20
Lab2	320	340	330	20
Lab3	410	380	395	-30
Lab4	290	300	295	10
Lab5	500	520	510	20
Lab6	380	350	365	-30
Lab7	450	470	460	20
Lab8	310	270	290	-40
Lab9	200	180	190	-20
Lab10	360	390	375	30
Lab11	420	410	415	-10
Lab12	260	240	250	-20
Lab13	480	510	495	30
Lab14	530	500	515	-30
Lab15	350	380	365	30
Lab16	270	260	265	-10
Lab17	390	420	405	30
Lab18	440	430	435	-10
Lab19	310	330	320	20
Lab20	290	300	295	10			mean of all differences	0
							SD	24.27
							Upper limit	11.36
							Lower limit	-11.36
Column1
Mean	0
Standard Error	5.42897
Median	0
Mode	20
Standard Deviation	24.2791
Sample Variance	589.474
Kurtosis	-1.585
Skewness	-0.122583
Range	70
Minimum	-40
Maximum	30
Sum	0
Count	20
Confidence Level(95.0%)	11.363

## Sheet: Abbreviations
3Rs – Replacement, Reduction, and Refinement (of animal use)
4-CMC – 4‑Chloromethcathinone (a new psychoactive substance)
ADMET – Absorption, Distribution, Metabolism, Excretion, and Toxicity
AI – Artificial Intelligence
AP-238 – Identifier for a new synthetic opioid discussed in the text
DOI – Digital Object Identifier
GC–MS – Gas Chromatography–Mass Spectrometry
hERG – Human Ether‐a‐go‐go‐Related Gene
LC–MS/MS – Liquid Chromatography–Tandem Mass Spectrometry
LD₅₀ – Lethal Dose for 50% of the test subjects
ML – Machine Learning
NGS – Next-Generation Sequencing
NPS – Novel Psychoactive Substances
OSF – Open Science Framework
PBPK – Physiologically Based Pharmacokinetic (model)
PRISMA – Preferred Reporting Items for Systematic Reviews and Meta-Analyses
QSAR – Quantitative Structure–Activity Relationships

## Sheet: Brealeven analysis
Number of Analyses (N)	profit - traditional forensic toxicology	Number of Analyses (N)	profit - in silico forensic toxicology
500	-40000	400	-18000
750	-10000	500	-10000		Number of Analyses (N)	contribution margin - traditional forensic toxicology	contribution margin - in silico forensic toxicology
834	80	625	0		400		-18000
1000	20000	750	10000		500	-40000	-10000
1250	50000	900	22000		625		0
1500	80000				750	-10000	10000
					834	80
					900		22000
					1000	20000
					1250	50000
					1500	80000
